# Supplementary material for: The loose evolutionary relationships between transcription factors and other gene products across prokaryotes
Source: BMC Res Notes. 2014 Dec 17;7:928. doi: 10.1186/1756-0500-7-928 (PMC4300776; doi:10.1186/1756-0500-7-928)
Supplement: Supplementary file 2 — Additional file 2: CAI stats table. Table with codon adaptation index calculations for all genomes available in the study. (ZIP 20 KB) [file 13104_2014_3442_MOESM2_ESM.zip]

Archive with 1 entries (1 files):
- 1750441076151276_add2.bz2
